# Supplementary material for: Immunological Monitoring During Anti-CD20 Therapies to Predict Infection Risk and Treatment Response in Multiple Sclerosis Patients
Source: Diseases. 2025 Nov 28;13(12):387. doi: 10.3390/diseases13120387 (PMC12731810; doi:10.3390/diseases13120387)
Supplement: Supplementary file 1 [file diseases-13-00387-s001.zip]

Archive with 1 entries (1 files):
- diseases-3912845-supplementary.pdf
